# Supplementary material for: Computational Insights into the Allosteric Modulation of a Phthalate-Degrading Hydrolase by Distal Mutations
Source: Biomolecules. 2023 Feb 26;13(3):443. doi: 10.3390/biom13030443 (PMC10046322; doi:10.3390/biom13030443)
Supplement: Supplementary file 1 [file biomolecules-13-00443-s001.zip]

Archive with 3 entries (3 files):
- biomolecules-2093296-supplementary.pdf
- Supplementary Video S1.mp4
- Supplementary Video S2.mp4
